# Supplementary material for: Pd(II) and Pt(II) Trinuclear Chelates with Spermidine: Selective Anticancer Activity towards TNBC-Sensitive and -Resistant to Cisplatin
Source: Pharmaceutics. 2023 Apr 10;15(4):1205. doi: 10.3390/pharmaceutics15041205 (PMC10145437; doi:10.3390/pharmaceutics15041205)
Supplement: Supplementary file 1 [file pharmaceutics-15-01205-s001.zip]

Archive with 1 entries (1 files):
- pharmaceutics-2283480-supplementary.pdf
